# Supplementary material for: Extracellular Matrix Molecular Remodeling in Human Liver Fibrosis Evolution
Source: PLoS One. 2016 Mar 21;11(3):e0151736. doi: 10.1371/journal.pone.0151736 (PMC4801190; doi:10.1371/journal.pone.0151736)
Supplement: S1 Table — Proteomic Results from one human decellularized liver biopsy with low fibrosis. (XLS) [file pone.0151736.s004.xls]

## Sheet: A. Complete MS Data Set
Category	Protein IDs	Majority protein IDs	Peptide counts (all)	Peptide counts (razor+unique)	Peptide counts (unique)	Protein names	Gene names	Fasta headers	Proteins	Peptides	Razor + unique peptides	Unique peptides	Sequence coverage [%]	Unique + razor sequence coverage [%]	Unique sequence coverage [%]	Mol. weight [kDa]	Sequence length	Sequence lengths	PEP	Intensity	Only identified by site	Reverse	Contaminant	id	Peptide IDs	Peptide is razor	Mod. peptide IDs	Evidence IDs	MS/MS IDs	Best MS/MS	Acetyl (K) site IDs	Hydroxylation (KP) site IDs	Oxidation (M) site IDs	Phospho (STY) site IDs	Acetyl (K) site positions	Hydroxylation (KP) site positions	Oxidation (M) site positions	Phospho (STY) site positions
Non-collagenous proteins	P02751-15;P02751-7;P02751;P02751-11;P02751-3;P02751-17;P02751-8;P02751-13;P02751-14;P02751-9;F8W7G7;P02751-5;P02751-6;P02751-10;P02751-12;P02751-4;H0Y7Z1;P02751-16;P02751-2;H0Y4K8	P02751-15;P02751-7;P02751;P02751-11;P02751-3;P02751-17;P02751-8;P02751-13;P02751-14;P02751-9;F8W7G7;P02751-5;P02751-6;P02751-10;P02751-12;P02751-4	14;14;14;14;14;14;14;14;14;14;14;14;14;14;14;13;6;5;5;1	14;14;14;14;14;14;14;14;14;14;14;14;14;14;14;13;6;5;5;1	14;14;14;14;14;14;14;14;14;14;14;14;14;14;14;13;6;5;5;1	Fibronectin;Anastellin;Ugl-Y1;Ugl-Y2;Ugl-Y3	FN1	>sp|P02751-15|FINC_HUMAN Isoform 15 of Fibronectin OS=Homo sapiens GN=FN1;>sp|P02751-7|FINC_HUMAN Isoform 7 of Fibronectin OS=Homo sapiens GN=FN1;>sp|P02751|FINC_HUMAN Fibronectin OS=Homo sapiens GN=FN1 PE=1 SV=4;>sp|P02751-11|FINC_HUMAN Isoform 11 of Fibr	20	14	14	14	9	9	9	272.32	2477	2477;2446;2386;2386;2355;2330;2296;2267;2265;2240;2211;2211;2184;2176;2008;2031;1103;657;642;241	7.4397e-147	91816000				179	207;229;240;248;280;338;481;562;843;856;864;1103;1226;1248	True;True;True;True;True;True;True;True;True;True;True;True;True;True	227;228;252;263;272;305;306;379;573;659;962;975;984;1238;1369;1370;1395	405;406;454;469;479;516;517;518;634;1120;1294;1739;1754;1768;2159;2376;2377;2438;2439;2440;2441	687;688;689;690;691;768;769;770;771;772;773;774;775;794;795;796;797;798;799;818;819;886;887;888;889;1122;2299;2572;2573;2574;3219;3220;3247;3248;3264;3265;3266;3978;3979;3980;3981;3982;3983;3984;4397;4398;4399;4400;4401;4500;4501;4502;4503;4504;4505	688;772;798;819;889;1122;2299;2573;3219;3248;3265;3979;4398;4501			81;82;83;84				463;477;926;1874
Non-collagenous proteins	P35555;H0YND0;F6U495	P35555	16;3;2	16;3;2	16;3;2	Fibrillin-1	FBN1	>sp|P35555|FBN1_HUMAN Fibrillin-1 OS=Homo sapiens GN=FBN1 PE=1 SV=3	3	16	16	16	7.4	7.4	7.4	312.24	2871	2871;853;302	5.8739e-52	77005000				353	38;131;134;136;144;145;417;434;510;794;837;971;1005;1006;1051;1278	True;True;True;True;True;True;True;True;True;True;True;True;True;True;True;True	45;144;148;150;158;159;498;522;602;906;956;1095;1130;1131;1178;1426	86;280;286;287;290;300;301;302;303;304;305;306;307;938;939;940;1020;1188;1189;1190;1191;1192;1662;1663;1728;1907;1908;1945;1946;2019;2488	141;142;459;473;474;477;494;495;496;497;498;499;500;501;502;503;504;505;506;507;508;509;510;511;512;513;514;515;516;517;518;1867;1868;1869;2069;2399;2400;2401;2402;2403;2404;3110;3111;3207;3530;3531;3532;3533;3586;3587;3588;3589;3717;3718;4575	142;459;474;477;512;516;1867;2069;2403;3110;3207;3531;3587;3588;3717;4575			201;202;203;204;205				194;941;1034;2690;2692
Non-collagenous proteins	F8WAH6;P15502-9;P15502;P15502-10;P15502-4;P15502-1;P15502-2;E7EN65;P15502-13;G5E950;E7ENM0;G3V0G6;P15502-6;P15502-7;P15502-8;E7ETP7;P15502-5;P15502-12;E7EQH8;P15502-11;E7ENW7;E7EN51;E7EP82;H7C3K0	F8WAH6;P15502-9;P15502;P15502-10;P15502-4;P15502-1;P15502-2;E7EN65;P15502-13;G5E950;E7ENM0;G3V0G6;P15502-6;P15502-7;P15502-8;E7ETP7;P15502-5;P15502-12	5;5;5;5;5;5;5;5;5;5;4;4;4;4;4;4;3;3;2;1;1;1;1;1	5;5;5;5;5;5;5;5;5;5;4;4;4;4;4;4;3;3;2;1;1;1;1;1	5;5;5;5;5;5;5;5;5;5;4;4;4;4;4;4;3;3;2;1;1;1;1;1	Elastin	ELN	>tr|F8WAH6|F8WAH6_HUMAN Elastin OS=Homo sapiens GN=ELN PE=4 SV=1;>sp|P15502-9|ELN_HUMAN Isoform 9 of Elastin OS=Homo sapiens GN=ELN;>sp|P15502|ELN_HUMAN Elastin OS=Homo sapiens GN=ELN PE=1 SV=3;>sp|P15502-10|ELN_HUMAN Isoform 10 of Elastin OS=Homo sapiens	24	5	5	5	14.5	14.5	14.5	68.992	792	792;792;786;759;757;730;724;714;705;643;706;700;687;677;658;294;711;692;151;570;214;176;168;60	1.7598e-47	62696000				99	26;37;268;1207;1262	True;True;True;True;True	31;32;44;293;1349;1350;1410	63;64;84;85;502;2350;2351;2464;2465;2466	98;99;100;101;102;103;136;137;138;139;140;860;4346;4347;4348;4349;4350;4351;4352;4353;4354;4355;4356;4538;4539;4540;4541;4542	99;136;860;4349;4538		202;203				116;147
Non-collagenous proteins	G8JLA8;Q15582;H0Y8L3;H0Y8M8	G8JLA8;Q15582	5;5;2;2	5;5;2;2	5;5;2;2	Transforming growth factor-beta-induced protein ig-h3	TGFBI	>tr|G8JLA8|G8JLA8_HUMAN Transforming growth factor-beta-induced protein ig-h3 OS=Homo sapiens GN=TGFBI PE=4 SV=1;>sp|Q15582|BGH3_HUMAN Transforming growth factor-beta-induced protein ig-h3 OS=Homo sapiens GN=TGFBI PE=1 SV=1	4	5	5	5	12.7	12.7	12.7	74.693	683	683;683;366;128	2.0874e-39	117030000				197	273;312;1004;1021;1191	True;True;True;True;True	298;343;1129;1147;1330;1331	508;509;578;1943;1944;1963;2328;2329	870;871;872;873;1001;3582;3583;3584;3585;3614;3615;4313;4314;4315	871;1001;3585;3615;4314			88;89				502;517
Non-collagenous proteins	Q15063;Q15063-5;B1ALD9;Q15063-3;Q15063-2;Q15063-4;Q15063-6;Q15063-7;CON__Q2KJC7	Q15063;Q15063-5;B1ALD9;Q15063-3;Q15063-2;Q15063-4;Q15063-6;Q15063-7	5;5;5;5;5;5;5;5;2	5;5;5;5;5;5;5;5;2	5;5;5;5;5;5;5;5;2	Periostin	POSTN	>sp|Q15063|POSTN_HUMAN Periostin OS=Homo sapiens GN=POSTN PE=1 SV=2;>sp|Q15063-5|POSTN_HUMAN Isoform 5 of Periostin OS=Homo sapiens GN=POSTN;>tr|B1ALD9|B1ALD9_HUMAN Periostin OS=Homo sapiens GN=POSTN PE=4 SV=1;>sp|Q15063-3|POSTN_HUMAN Isoform 3 of Periosti	9	5	5	5	8.5	8.5	8.5	93.313	836	836;809;808;781;779;751;749;721;779	2.7472e-32	42992000				16	2;175;275;688;1150	True;True;True;True;True	2;193;300;789;1287	2;351;511;1489;2246;2247	2;599;875;2863;2864;4168;4169	2;599;875;2864;4168
Non-collagenous proteins	C9JC84;P02679;C9JEU5;P02679-2;C9JU00;C9JPQ9	C9JC84;P02679;C9JEU5;P02679-2;C9JU00;C9JPQ9	3;3;3;3;2;2	3;3;3;3;2;2	3;3;3;3;2;2	Fibrinogen gamma chain	FGG	>tr|C9JC84|C9JC84_HUMAN Fibrinogen gamma chain OS=Homo sapiens GN=FGG PE=1 SV=1;>sp|P02679|FIBG_HUMAN Fibrinogen gamma chain OS=Homo sapiens GN=FGG PE=1 SV=3;>tr|C9JEU5|C9JEU5_HUMAN Fibrinogen gamma chain OS=Homo sapiens GN=FGG PE=1 SV=1;>sp|P02679-2|FIBG_	6	3	3	3	9.5	9.5	9.5	52.337	461	461;453;445;437;123;119	2.7309e-23	35521000				65	244;928;1274	True;True;True	268;1050;1422	475;1846;1847;2478;2479;2480	810;811;812;3395;3396;3397;3398;3399;4555;4556;4557;4558;4559;4560	810;3398;4555
Non-collagenous proteins	P02675;D6REL8	P02675;D6REL8	4;3	4;3	4;3	Fibrinogen beta chain;Fibrinopeptide B;Fibrinogen beta chain	FGB	>sp|P02675|FIBB_HUMAN Fibrinogen beta chain OS=Homo sapiens GN=FGB PE=1 SV=2;>tr|D6REL8|D6REL8_HUMAN Fibrinogen beta chain OS=Homo sapiens GN=FGB PE=1 SV=1	2	4	4	4	16.1	16.1	16.1	55.928	491	491;272	1.7125e-21	6889000				290	602;855;858;1076	True;True;True;True	699;974;977;1208	1346;1753;1756;2083;2084;2085;2086	2647;3246;3250;3818;3819;3820;3821	2647;3246;3250;3819			119;120				148;254
Non-collagenous proteins	Q9Y6C2;Q9Y6C2-2	Q9Y6C2	5;1	5;1	5;1	EMILIN-1	EMILIN1	>sp|Q9Y6C2|EMIL1_HUMAN EMILIN-1 OS=Homo sapiens GN=EMILIN1 PE=1 SV=2	2	5	5	5	8.4	8.4	8.4	106.67	1016	1016;347	5.449e-18	18410000				552	346;469;734;1181;1216	True;True;True;True;True	392;561;840;1320;1359	663;664;1099;1569;2298;2362	1215;1216;1217;1218;1219;2260;2983;2984;4268;4269;4270;4271;4374;4375;4376;4377	1218;2260;2984;4271;4376		651				41
Non-collagenous proteins	P02671;P02671-2	P02671;P02671-2	3;3	3;3	3;3	Fibrinogen alpha chain;Fibrinopeptide A;Fibrinogen alpha chain	FGA	>sp|P02671|FIBA_HUMAN Fibrinogen alpha chain OS=Homo sapiens GN=FGA PE=1 SV=2;>sp|P02671-2|FIBA_HUMAN Isoform 2 of Fibrinogen alpha chain OS=Homo sapiens GN=FGA	2	3	3	3	4.2	4.2	4.2	94.972	866	866;644	2.7335e-11	27144000				289	179;368;1215	True;True;True	197;418;1358	357;714;2360;2361	608;1340;4370;4371;4372;4373	608;1340;4371			118				110
Non-collagenous proteins	Q07507	Q07507	1	1	1	Dermatopontin	DPT	>sp|Q07507|DERM_HUMAN Dermatopontin OS=Homo sapiens GN=DPT PE=2 SV=2	1	1	1	1	8.5	8.5	8.5	24.005	201	201	1.6059e-08	1422400				410	910	True	1032	1826	3354;3355;3356;3357;3358	3357
Non-collagenous proteins	P22105;E7EPZ9;P22105-3;P22105-2;Q16473	P22105;E7EPZ9;P22105-3	3;3;3;1;1	3;3;3;1;1	3;3;3;1;1	Tenascin-X	TNXB	>sp|P22105|TENX_HUMAN Tenascin-X OS=Homo sapiens GN=TNXB PE=1 SV=3;>tr|E7EPZ9|E7EPZ9_HUMAN Tenascin-X OS=Homo sapiens GN=TNXB PE=4 SV=1;>sp|P22105-3|TENX_HUMAN Isoform 3 of Tenascin-X OS=Homo sapiens GN=TNXB	5	3	3	3	2.1	2.1	2.1	464.32	4289	4289;4244;4242;673;311	1.8275e-07	6267600				106	253;534;801	True;True;True	277;629;915	484;1225;1681	826;2471;2472;2473;3138;3139	826;2472;3138			51				2135
Non-collagenous proteins	P04004;H0YJW9	P04004;H0YJW9	2;1	2;1	2;1	Vitronectin;Vitronectin V65 subunit;Vitronectin V10 subunit;Somatomedin-B	VTN	>sp|P04004|VTNC_HUMAN Vitronectin OS=Homo sapiens GN=VTN PE=1 SV=1;>tr|H0YJW9|H0YJW9_HUMAN Uncharacterized protein (Fragment) OS=Homo sapiens PE=4 SV=3	2	2	2	2	5	5	5	54.305	478	478;148	0.00019464	6911900				292	587;973	True;True	684;1097	1328;1329;1330;1331;1910	2623;2624;2625;2626;2627;2628;2629;2630;2631;3535	2624;3535			122				359
Non-collagenous proteins	P24821;P24821-4;J3QSU6;E9PC84;F5H7V9;P24821-3;P24821-2;P24821-5;P24821-6;H0YGZ3	P24821;P24821-4;J3QSU6;E9PC84;F5H7V9;P24821-3;P24821-2;P24821-5;P24821-6;H0YGZ3	1;1;1;1;1;1;1;1;1;1	1;1;1;1;1;1;1;1;1;1	1;1;1;1;1;1;1;1;1;1	Tenascin	TNC	>sp|P24821|TENA_HUMAN Tenascin OS=Homo sapiens GN=TNC PE=1 SV=3;>sp|P24821-4|TENA_HUMAN Isoform 4 of Tenascin OS=Homo sapiens GN=TNC;>tr|J3QSU6|J3QSU6_HUMAN Tenascin OS=Homo sapiens GN=TNC PE=1 SV=1;>tr|E9PC84|E9PC84_HUMAN Tenascin OS=Homo sapiens GN=TNC P	10	1	1	1	0.9	0.9	0.9	240.85	2201	2201;2110;2019;1928;1838;1837;1746;1655;1564;615	0.0014064	628230				118	577	True	674	1315	2603	2603			56				1754
Non-collagenous proteins	Q13201;E7EPG1	Q13201;E7EPG1	1;1	1;1	1;1	Multimerin-1;Platelet glycoprotein Ia*;155 kDa platelet multimerin	MMRN1	>sp|Q13201|MMRN1_HUMAN Multimerin-1 OS=Homo sapiens GN=MMRN1 PE=1 SV=3;>tr|E7EPG1|E7EPG1_HUMAN Multimerin-1 OS=Homo sapiens GN=MMRN1 PE=4 SV=1	2	1	1	1	1.1	1.1	1.1	138.11	1228	1228;970	0.026798	4477100	+			104	1231	True	1378	2410	4454	4454		26;27;207		29;146		875;881;882		870;879
Collagens	P02461;E7ENY8;P02461-2;H7C435	P02461	25;12;12;3	25;12;12;3	18;8;8;1	Collagen alpha-1(III) chain	COL3A1	>sp|P02461|CO3A1_HUMAN Collagen alpha-1(III) chain OS=Homo sapiens GN=COL3A1 PE=1 SV=4	4	25	25	18	28.6	28.6	22.6	138.56	1466	1466;1163;1163;90	0	773130000				286	159;161;292;304;305;306;316;325;326;327;328;335;342;363;399;400;403;404;411;412;414;422;425;431;965	True;True;True;True;True;True;True;True;True;True;True;True;True;True;True;True;True;True;True;True;True;True;True;True;True	173;175;176;177;318;319;332;333;334;335;336;349;350;360;361;362;363;364;365;366;367;368;376;383;384;385;410;411;412;462;463;464;467;468;469;470;480;481;482;483;484;485;489;490;491;492;493;504;505;508;517;518;519;1089	322;323;325;326;327;328;329;330;331;536;537;559;560;561;562;563;564;565;566;567;568;569;587;588;589;590;591;604;605;606;607;608;609;610;611;612;613;614;615;616;617;618;619;631;639;640;641;642;643;644;645;646;647;648;691;692;693;694;695;696;697;698;699;700;701;702;842;843;844;845;846;847;848;849;850;851;852;853;854;859;860;861;862;863;864;865;866;867;868;895;896;897;898;899;900;901;902;903;904;905…	551;552;553;554;555;559;560;561;562;563;564;565;566;913;914;915;916;917;957;958;959;960;961;962;963;964;965;966;967;968;969;970;971;972;973;974;975;976;977;978;979;980;1019;1020;1021;1022;1023;1024;1025;1026;1027;1028;1029;1051;1052;1053;1054;1055;1056;1057;1058;1059;1060;1061;1062;1063;1064;1065;1066;1067;1068;1069;1070;1071;1072;1073;1074;1075;1076;1077;1078;1079;1080;1081;1082;1083;1084;1085;1…	554;562;916;963;964;978;1029;1053;1077;1086;1088;1119;1133;1297;1631;1662;1683;1692;1777;1809;1839;1898;1940;2039;3510		16;18;87;88;89;90;91;92;174;175;176;177;178;179;180;181;182;183;184;185;186;187;188;189;190;395;396;397;398;399;400;401;402;403;404;405;406;407;408;409;410;411;412;413;414;415;416;417;418;419;420;421;422;423;424;425;426;427;428;429;430;431;432;433;434;435;436;437;438;439;440;441;442;443;444;445;446;447;448;449;450;451;452;453;454;455;456;457;458;459;460;461	116			305;311;314;400;404;407;415;416;425;493;500;505;584;686;692;712;713;715;716;722;728;769;770;772;776;779;785;788;793;806;812;815;821;824;830;833;838;839;844;845;850;853;854;856;860;904;905;914;917;922;929;932;935;940;941;944;946;961;962;965;967;994;995;997;1001;1010;1016;1022;1040;1043;1046;1049;1051;1052;1057;1060;1078;1112;1115;1118;1121;1123;1133;1135;1147;1148;1150;1157;1159;1162;1163;1165	410
Collagens	P08123	P08123	30	30	30	Collagen alpha-2(I) chain	COL1A2	>sp|P08123|CO1A2_HUMAN Collagen alpha-2(I) chain OS=Homo sapiens GN=COL1A2 PE=1 SV=7	1	30	30	30	39.5	39.5	39.5	129.31	1366	1366	5.5648e-264	885230000				306	35;203;291;303;307;317;332;337;367;373;376;387;389;396;397;406;407;408;409;428;439;449;456;466;872;1045;1046;1047;1053;1147	True;True;True;True;True;True;True;True;True;True;True;True;True;True;True;True;True;True;True;True;True;True;True;True;True;True;True;True;True;True	41;42;223;317;331;337;351;373;378;416;417;423;427;428;448;451;458;459;460;474;475;476;477;478;511;527;528;529;540;548;558;992;1171;1172;1173;1174;1182;1183;1184;1284	78;79;80;81;82;389;390;391;392;531;532;533;534;535;557;558;570;592;626;633;707;708;709;710;711;712;713;719;720;721;726;727;728;729;730;731;732;733;734;735;736;737;738;739;740;741;742;743;744;745;746;747;748;749;750;751;752;753;754;755;756;757;758;759;760;761;762;763;764;765;766;767;816;817;818;819;820;821;822;823;826;835;836;837;838;839;880;881;882;883;884;885;886;887;888;889;890;891;892;893;976;…	129;130;131;132;133;661;662;663;664;665;666;667;668;669;670;908;909;910;911;912;953;954;955;956;981;1030;1031;1032;1107;1121;1325;1326;1327;1328;1329;1330;1331;1332;1333;1334;1335;1336;1337;1338;1339;1346;1347;1348;1356;1357;1358;1359;1360;1361;1362;1363;1364;1365;1366;1367;1368;1369;1370;1371;1372;1373;1374;1375;1376;1377;1378;1379;1380;1381;1382;1383;1384;1385;1386;1387;1388;1389;1390;1391;1392…	133;667;908;954;981;1031;1107;1121;1333;1347;1411;1591;1596;1611;1621;1734;1737;1756;1765;1963;2078;2157;2191;2243;3279;3698;3705;3712;3743;4152		93;94;95;96;97;98;485;486;487;488;489;490;491;492;493;494;495;496;497;498;499;500;501;502;503;504;505;506;507;508;509;510;511;512;513;514;515;516;517;518;519;520;521;522;523;524;525;526;527;528;529;530;531;532;533;534;535;536;537;538;539;540;541;542;543;544;545;546;547	136;137			101;102;108;110;120;123;228;254;255;258;261;263;264;315;321;324;326;419;420;477;582;584;587;593;594;611;614;615;617;621;624;642;678;684;738;746;747;767;770;771;782;783;789;797;798;800;806;807;809;810;839;840;846;857;858;861;863;870;876;885;894;896;902;903;951;963;965;974;1071	93;417
Collagens	P02452	P02452	33	33	32	Collagen alpha-1(I) chain	COL1A1	>sp|P02452|CO1A1_HUMAN Collagen alpha-1(I) chain OS=Homo sapiens GN=COL1A1 PE=1 SV=5	1	33	33	32	41.7	41.7	41.7	138.94	1464	1464	1.4985e-249	404360000				284	158;310;314;315;321;330;331;333;334;340;341;345;374;375;378;384;385;402;405;410;415;416;424;427;429;430;443;446;447;448;1019;1052;1152	True;True;True;True;True;True;True;True;True;True;True;True;True;True;True;True;True;True;True;True;True;True;True;True;True;True;True;True;True;True;True;True;True	172;341;345;346;347;348;355;356;370;371;372;374;375;381;382;389;390;391;424;425;426;430;431;432;433;439;440;441;442;443;444;445;446;466;471;472;473;479;494;495;496;497;507;510;512;513;514;515;516;533;536;537;538;539;1144;1145;1179;1180;1181;1289;1290;1291	321;575;576;580;581;582;583;584;585;586;596;597;598;599;600;621;622;623;624;625;627;628;629;630;636;637;638;652;653;654;655;656;657;658;659;660;661;662;722;723;724;725;769;770;771;772;773;774;775;776;777;778;779;780;781;782;783;784;785;786;787;793;794;795;796;797;798;799;800;801;802;803;804;805;806;807;808;809;810;811;812;813;814;857;858;869;870;871;872;873;874;875;876;877;878;879;894;932;933;934…	546;547;548;549;550;993;994;995;996;1003;1004;1005;1006;1007;1008;1009;1010;1011;1012;1013;1014;1015;1016;1017;1018;1037;1038;1039;1040;1041;1042;1043;1044;1045;1046;1096;1097;1098;1099;1100;1101;1102;1103;1104;1105;1106;1108;1109;1110;1111;1112;1113;1114;1115;1116;1117;1118;1129;1130;1131;1184;1185;1186;1187;1188;1189;1190;1191;1192;1193;1194;1195;1196;1197;1198;1199;1200;1201;1202;1203;1204;120…	548;994;1004;1014;1042;1098;1103;1112;1118;1129;1131;1204;1350;1355;1498;1536;1557;1672;1719;1774;1851;1865;1911;1956;1969;1980;2093;2104;2109;2134;3609;3737;4182		76;77;78;79;80;81;82;83;84;85;86;280;281;282;283;284;285;286;287;288;289;290;291;292;293;294;295;296;297;298;299;300;301;302;303;304;305;306;307;308;309;310;311;312;313;314;315;316;317;318;319;320;321;322;323;324;325;326;327;328;329;330;331;332;333;334;335;336;337;338;339;340;341;342;343;344;345;346;347;348;349;350;351;352;353;354;355;356;357;358;359;360;361;362;363;364;365;366;367;368;369;370;37…	115	58		190;192;193;196;198;204;205;208;211;216;219;313;316;333;334;336;342;343;346;352;373;375;376;378;388;394;397;427;556;565;567;570;571;583;585;586;592;594;601;604;622;636;640;646;648;651;652;657;658;664;670;672;693;696;715;718;724;730;771;772;774;778;781;805;808;816;817;826;840;841;843;846;849;850;852;859;862;871;877;885;886;894;895;897;898;900;903;937;946;949;951;964;973;976;978;982;984;987;997;100…	729	214
Collagens	P12111;E7ENL6;P12111-2;E9PCV6;P12111-4;P12111-5;P12111-3;C9JNG9	P12111;E7ENL6;P12111-2;E9PCV6;P12111-4;P12111-5;P12111-3	26;26;26;25;25;14;14;3	26;26;26;25;25;14;14;3	26;26;26;25;25;14;14;3	Collagen alpha-3(VI) chain	COL6A3	>sp|P12111|CO6A3_HUMAN Collagen alpha-3(VI) chain OS=Homo sapiens GN=COL6A3 PE=1 SV=5;>tr|E7ENL6|E7ENL6_HUMAN Collagen alpha-3(VI) chain OS=Homo sapiens GN=COL6A3 PE=4 SV=1;>sp|P12111-2|CO6A3_HUMAN Isoform 2 of Collagen alpha-3(VI) chain OS=Homo sapiens GN	8	26	26	26	11.4	11.4	11.4	343.67	3177	3177;2976;2971;2977;2570;1237;1036;708	1.5958e-218	380390000				101	10;15;54;58;308;498;566;571;703;708;742;795;844;847;913;918;927;966;1084;1121;1134;1138;1151;1154;1210;1223	True;True;True;True;True;True;True;True;True;True;True;True;True;True;True;True;True;True;True;True;True;True;True;True;True;True	12;13;18;61;66;338;590;663;668;805;811;848;907;963;966;1035;1040;1049;1090;1216;1256;1269;1273;1288;1293;1353;1366	26;27;28;34;109;115;571;572;1173;1303;1309;1518;1527;1579;1580;1581;1582;1664;1740;1743;1829;1834;1835;1844;1845;1899;2109;2186;2211;2215;2216;2217;2218;2219;2220;2221;2222;2223;2224;2225;2248;2255;2354;2371	44;45;46;56;182;188;189;190;982;983;984;985;986;987;988;2367;2368;2587;2588;2595;2909;2910;2911;2912;2930;2999;3000;3001;3002;3003;3112;3113;3221;3227;3364;3365;3366;3373;3374;3375;3376;3377;3378;3379;3380;3392;3393;3394;3517;3518;3519;3855;4052;4053;4054;4055;4056;4057;4102;4107;4108;4109;4110;4111;4112;4113;4114;4115;4116;4117;4118;4119;4120;4121;4122;4123;4124;4125;4170;4171;4190;4359;4388;4389	44;56;182;189;982;2368;2588;2595;2909;2930;2999;3112;3221;3227;3364;3376;3394;3517;3855;4055;4102;4114;4171;4190;4359;4389		204;205	46;47;48;49			2238;2239	515;616;1910;1992
Collagens	P12109	P12109	13	13	13	Collagen alpha-1(VI) chain	COL6A1	>sp|P12109|CO6A1_HUMAN Collagen alpha-1(VI) chain OS=Homo sapiens GN=COL6A1 PE=1 SV=3	1	13	13	13	18.9	18.9	18.9	108.53	1028	1028	1.2331e-164	234870000				321	153;184;185;365;438;486;692;699;747;849;986;1145;1212	True;True;True;True;True;True;True;True;True;True;True;True;True	167;203;204;414;526;578;793;801;853;968;1111;1281;1355	315;365;366;367;704;705;1024;1135;1136;1137;1138;1495;1496;1507;1590;1591;1746;1924;2235;2236;2356;2357	532;617;618;619;620;621;1322;1323;2075;2317;2318;2319;2320;2321;2871;2872;2873;2893;2894;2895;2896;2897;3012;3013;3014;3233;3234;3235;3555;3556;4140;4141;4142;4143;4362;4363;4364;4365;4366;4367	532;620;621;1323;2075;2321;2873;2895;3014;3233;3555;4141;4365			155;156				238;697
Collagens	P08572	P08572	6	6	6	Collagen alpha-2(IV) chain;Canstatin	COL4A2	>sp|P08572|CO4A2_HUMAN Collagen alpha-2(IV) chain OS=Homo sapiens GN=COL4A2 PE=1 SV=4	1	6	6	6	5.1	5.1	5.1	167.55	1712	1712	1.1414e-27	34701000				309	29;277;319;493;873;875	True;True;True;True;True;True	35;302;353;585;993;995	68;69;513;594;1159;1160;1161;1781;1782;1784	110;111;112;113;114;115;116;878;879;880;881;1034;1035;2352;2353;2354;2355;3283;3284;3286;3287	111;879;1035;2354;3284;3287		100;101;548;549;550;551;552;553;554	139;140			462;465;468;973;976;987;1337;1343;1346	1481;1544
Collagens	P02462;P02462-2;F5H5K0	P02462;P02462-2	5;3;1	5;3;1	5;3;1	Collagen alpha-1(IV) chain;Arresten	COL4A1	>sp|P02462|CO4A1_HUMAN Collagen alpha-1(IV) chain OS=Homo sapiens GN=COL4A1 PE=1 SV=3;>sp|P02462-2|CO4A1_HUMAN Isoform 2 of Collagen alpha-1(IV) chain OS=Homo sapiens GN=COL4A1	3	5	5	5	6.1	6.1	6.1	160.61	1669	1669;1318;519	1.0776e-25	35269000				287	276;329;343;344;398	True;True;True;True;True	301;369;386;387;388;461	512;620;649;650;651;840;841	876;877;1091;1092;1093;1094;1095;1172;1173;1174;1175;1176;1177;1178;1179;1180;1181;1182;1183;1622;1623;1624;1625;1626;1627;1628;1629	877;1092;1172;1175;1625		462;463;464;465;466;467;468;469;470;471;472;473;474;475;476;477;478;479;480	117			399;406;587;588;594;784;787;790;796;799;803;804;1422;1424;1425;1431;1436;1437;1440	1500
Collagens	P12110;P12110-2;P12110-3;C9JH44	P12110;P12110-2;P12110-3	4;3;3;1	4;3;3;1	4;3;3;1	Collagen alpha-2(VI) chain	COL6A2	>sp|P12110|CO6A2_HUMAN Collagen alpha-2(VI) chain OS=Homo sapiens GN=COL6A2 PE=1 SV=4;>sp|P12110-2|CO6A2_HUMAN Isoform 2C2A of Collagen alpha-2(VI) chain OS=Homo sapiens GN=COL6A2;>sp|P12110-3|CO6A2_HUMAN Isoform 2C2A of Collagen alpha-2(VI) chain OS=Homo	4	4	4	4	5.5	5.5	5.5	108.58	1019	1019;918;828;180	8.3035e-25	22049000				322	188;462;836;841	True;True;True;True	208;554;955;960	371;1082;1727;1737	627;628;2228;3205;3206;3217	628;2228;3205;3217
Collagens	Q05707;Q05707-2;Q05707-3;J3QT83	Q05707;Q05707-2;Q05707-3;J3QT83	2;2;2;2	2;2;2;2	2;2;2;2	Collagen alpha-1(XIV) chain	COL14A1	>sp|Q05707|COEA1_HUMAN Collagen alpha-1(XIV) chain OS=Homo sapiens GN=COL14A1 PE=1 SV=3;>sp|Q05707-2|COEA1_HUMAN Isoform 2 of Collagen alpha-1(XIV) chain OS=Homo sapiens GN=COL14A1;>sp|Q05707-3|COEA1_HUMAN Isoform 3 of Collagen alpha-1(XIV) chain OS=Homo s	4	2	2	2	1.7	1.7	1.7	193.51	1796	1796;1780;1701;843	1.9554e-20	5167200				242	502;1062	True;True	594;1193	1179;2040;2041	2383;2384;2385;3760;3761	2384;3761			99				914
Collagens	P02458;P02458-1	P02458;P02458-1	3;3	1;1	1;1	Collagen alpha-1(II) chain;Collagen alpha-1(II) chain;Chondrocalcin	COL2A1	>sp|P02458|CO2A1_HUMAN Collagen alpha-1(II) chain OS=Homo sapiens GN=COL2A1 PE=1 SV=3;>sp|P02458-1|CO2A1_HUMAN Isoform 1 of Collagen alpha-1(II) chain OS=Homo sapiens GN=COL2A1	2	3	1	1	2.9	1.1	1.1	141.78	1487	1487;1418	8.0007e-07	1609100				285	309;340;422	True;False;False	339;340;381;504;505	573;574;636;637;951;952	989;990;991;992;1129;1130;1898;1899;1900;1901	990;1129;1898		18;389;390;391;392;393;394				608;892;893;899;995;1000;1004
Collagens	P20908;P12107-2;P12107;P12107-3;P13942;H0YHM5;P13942-3;H0Y3B5;P13942-2;P12107-4;H0YHM9;P13942-5;H0Y3M9;P13942-4;H0Y3B3;P13942-7;P13942-6;Q4VXY6;H0YIS1;P13942-8	P20908;P12107-2;P12107;P12107-3;P13942;H0YHM5;P13942-3;H0Y3B5;P13942-2;P12107-4;H0YHM9;P13942-5;H0Y3M9;P13942-4;H0Y3B3;P13942-7;P13942-6;Q4VXY6;H0YIS1;P13942-8	2;1;1;1;1;1;1;1;1;1;1;1;1;1;1;1;1;1;1;1	2;1;1;1;1;1;1;1;1;1;1;1;1;1;1;1;1;1;1;1	1;0;0;0;0;0;0;0;0;0;0;0;0;0;0;0;0;0;0;0	Collagen alpha-1(V) chain;Collagen alpha-1(XI) chain;Collagen alpha-2(XI) chain	COL5A1;COL11A1;COL11A2	>sp|P20908|CO5A1_HUMAN Collagen alpha-1(V) chain OS=Homo sapiens GN=COL5A1 PE=1 SV=3;>sp|P12107-2|COBA1_HUMAN Isoform B of Collagen alpha-1(XI) chain OS=Homo sapiens GN=COL11A1;>sp|P12107|COBA1_HUMAN Collagen alpha-1(XI) chain OS=Homo sapiens GN=COL11A1 PE	20	2	2	1	1.5	1.5	0.8	183.56	1838	1838;1818;1806;1767;1736;1715;1715;1710;1710;1690;1689;1689;1676;1676;1655;1655;1650;1650;1629;1629	3.1721e-05	11818000				330	393;679	True;True	455;780	831;832;1475	1603;1604;2839;2840	1604;2839		102;557;558;559;560				870;873;876;962;963
Collagens	P05997	P05997	2	2	2	Collagen alpha-2(V) chain	COL5A2	>sp|P05997|CO5A2_HUMAN Collagen alpha-2(V) chain OS=Homo sapiens GN=COL5A2 PE=1 SV=3	1	2	2	2	2.3	2.3	2.3	144.91	1499	1499	0.0004694	3423600				301	426;969	True;True	509;1093	970;971;972;1902;1903;1904;1905	1952;1953;1954;1955;3522;3523;3524;3525;3526;3527;3528	1954;3523		481;482;483;484				131;133;136;137
Collagens	Q86Y22;Q86Y22-2	Q86Y22;Q86Y22-2	1;1	1;1	1;1	Collagen alpha-1(XXIII) chain	COL23A1	>sp|Q86Y22|CONA1_HUMAN Collagen alpha-1(XXIII) chain OS=Homo sapiens GN=COL23A1 PE=2 SV=1;>sp|Q86Y22-2|CONA1_HUMAN Isoform 2 of Collagen alpha-1(XXIII) chain OS=Homo sapiens GN=COL23A1	2	1	1	1	2.6	2.6	2.6	51.943	540	540;309	0.0086124	0				476	401	True	465	855;856	1670;1671	1670		128;611;612;613				231;237;240;242
Collagens	Q96A83;C9JPW4	Q96A83;C9JPW4	1;1	1;1	1;1	Collagen alpha-1(XXVI) chain	EMID2	>sp|Q96A83|COQA1_HUMAN Collagen alpha-1(XXVI) chain OS=Homo sapiens GN=COL26A1 PE=1 SV=1;>tr|C9JPW4|C9JPW4_HUMAN Collagen alpha-1(XXVI) chain OS=Homo sapiens GN=COL26A1 PE=4 SV=2	2	1	1	1	3.6	3.6	3.6	45.381	441	441;440	0.0090659	3521600				71	1250	True	1397;1398	2443;2444	4507;4508;4509	4509		168		140;233		88		95;97
Collagens	F5GZK2;Q96P44;Q96P44-3	F5GZK2;Q96P44;Q96P44-3	1;1;1	1;1;1	1;1;1	Collagen alpha-1(XXI) chain	COL21A1	>tr|F5GZK2|F5GZK2_HUMAN Collagen alpha-1(XXI) chain OS=Homo sapiens GN=COL21A1 PE=4 SV=1;>sp|Q96P44|COLA1_HUMAN Collagen alpha-1(XXI) chain OS=Homo sapiens GN=COL21A1 PE=2 SV=1;>sp|Q96P44-3|COLA1_HUMAN Isoform 3 of Collagen alpha-1(XXI) chain OS=Homo sapie	3	1	1	1	1.1	1.1	1.1	99.427	957	957;957;954	0.013727	625320				145	90	True	102	180	312	312
Collagens	P25940	P25940	2	1	1	Collagen alpha-3(V) chain	COL5A3	>sp|P25940|CO5A3_HUMAN Collagen alpha-3(V) chain OS=Homo sapiens GN=COL5A3 PE=1 SV=3	1	2	1	1	3.6	2.9	2.9	172.12	1745	1745	2.274e-05	4221900	+			341	423;679	True;False	506;780	953;1475	1902;2839;2840	1902;2839		558;559;560				790;793;796
Proteoglycans	P98160;Q5SZJ2;H7C4A6	P98160	12;2;1	12;2;1	12;2;1	Basement membrane-specific heparan sulfate proteoglycan core protein;Endorepellin;LG3 peptide	HSPG2	>sp|P98160|PGBM_HUMAN Basement membrane-specific heparan sulfate proteoglycan core protein OS=Homo sapiens GN=HSPG2 PE=1 SV=4	3	12	12	12	4	4	4	468.83	4391	4391;190;163	1.8504e-52	39545000				399	32;383;476;549;560;644;701;719;726;774;995;1168	True;True;True;True;True;True;True;True;True;True;True;True	38;438;568;646;657;743;803;824;831;880;1120;1307	74;75;792;1115;1278;1290;1407;1509;1546;1547;1548;1558;1624;1625;1933;2278;2279	125;126;1523;2292;2552;2565;2566;2567;2737;2738;2900;2951;2952;2953;2954;2965;3055;3056;3057;3058;3570;4234;4235;4236;4237;4238	125;1523;2292;2552;2565;2737;2900;2953;2965;3056;3570;4236			256				487
Proteoglycans	P21810	P21810	2	2	2	Biglycan	BGN	>sp|P21810|PGS1_HUMAN Biglycan OS=Homo sapiens GN=BGN PE=1 SV=2	1	2	2	2	5.4	5.4	5.4	41.654	368	368	0.00017256	3578500				333	555;670	True;True	652;770	1285;1445	2560;2789;2790	2560;2789
Proteoglycans	P51884	P51884	1	1	1	Lumican	LUM	>sp|P51884|LUM_HUMAN Lumican OS=Homo sapiens GN=LUM PE=1 SV=2	1	1	1	1	2.4	2.4	2.4	38.429	338	338	0.0048284	2808500				374	264	True	288	495	840;841	840
ECM-associated	Q02817;E7EUV1	Q02817;E7EUV1	1;1	1;1	1;1	Mucin-2	MUC2	>sp|Q02817|MUC2_HUMAN Mucin-2 OS=Homo sapiens GN=MUC2 PE=1 SV=2;>tr|E7EUV1|E7EUV1_HUMAN Mucin-2 OS=Homo sapiens GN=MUC2 PE=4 SV=1	2	1	1	1	0.3	0.3	0.3	540.29	5179	5179;2817	0.022792	475880	+			114	866	True	986	1770	3268	3268		29;211;212		147;148;149		4676;4683;4685		4674;4681;4682
ECM-associated	P21980;F5H6P0;B4DIT7;P21980-2;P21980-3;A2A299	P21980;F5H6P0;B4DIT7	7;7;7;3;2;2	7;7;7;3;2;2	7;7;7;3;2;2	Protein-glutamine gamma-glutamyltransferase 2	TGM2	>sp|P21980|TGM2_HUMAN Protein-glutamine gamma-glutamyltransferase 2 OS=Homo sapiens GN=TGM2 PE=1 SV=2;>tr|F5H6P0|F5H6P0_HUMAN Protein-glutamine gamma-glutamyltransferase 2 OS=Homo sapiens GN=TGM2 PE=1 SV=1;>tr|B4DIT7|B4DIT7_HUMAN Protein-glutamine gamma-gl	6	7	7	7	14.6	14.6	14.6	77.328	687	687;627;606;548;349;280	4.884e-144	55634000				28	56;773;781;908;959;1243;1273	True;True;True;True;True;True;True	63;879;890;1029;1083;1390;1421	111;1622;1623;1641;1823;1890;1891;2428;2429;2430;2431;2477	184;3052;3053;3054;3082;3350;3351;3488;3489;3490;3491;3492;4486;4487;4488;4489;4490;4491;4492;4554	184;3054;3082;3351;3489;4487;4554			9;10;11				227;652;659
ECM-associated	P02760;S4R3Y4;S4R471	P02760;S4R3Y4;S4R471	1;1;1	1;1;1	1;1;1	Protein AMBP;Alpha-1-microglobulin;Inter-alpha-trypsin inhibitor light chain;Trypstatin	AMBP	>sp|P02760|AMBP_HUMAN Protein AMBP OS=Homo sapiens GN=AMBP PE=1 SV=1;>tr|S4R3Y4|S4R3Y4_HUMAN Protein AMBP OS=Homo sapiens GN=AMBP PE=3 SV=1;>tr|S4R471|S4R471_HUMAN Protein AMBP (Fragment) OS=Homo sapiens GN=AMBP PE=4 SV=1	3	1	1	1	5.4	5.4	5.4	38.999	352	352;238;193	0.00088728	1055200				291	1235	True	1382	2415	4459	4459			121				182
