# Supplementary material for: Extracellular Matrix Molecular Remodeling in Human Liver Fibrosis Evolution
Source: PLoS One. 2016 Mar 21;11(3):e0151736. doi: 10.1371/journal.pone.0151736 (PMC4801190; doi:10.1371/journal.pone.0151736)
Supplement: S2 Table — Clinicopathological features of Fibrotic Patients and Label free proteomic analysis. (XLSX) [file pone.0151736.s005.xlsx]

## Sheet: Clinicopathological features
Clinicopathological features of Patients
ID Ciu	Age	Gender	Metavir Score Stage	Total Cholesterol (mg/dL)	Triglycerides (mg/dL)	ALT (U/L)
CIU 820	35	M	F1	N/A	N/A	N/A
CIU 861	55	F	F1	187	287	168
CIU 920	36	F	F1	157	55	54
CIU 919	46	M	F1	203	82	176
CIU 925	54	M	F1	180	74	84
CIU 967	69	F	F1	189	130	20
CIU 1073	68	M	F1	222	118	22
CIU 1111	48	M	F1	231	132	45
CIU 1304	36	F	F1	174	80	88
CIU 1611	35	M	F1	185	152	50
CIU 1796	51	M	F1	N/A	N/A	33
CIU 1963	31	F	F1	139	47	39
CIU 1976	48	F	F1	151	87	24
CIU816	40	M	F2	N/A	N/A	227
CIU 819	45	M	F2	116	37	184
CIU 823	52	F	F2	139	84	40
CIU 832	56	M	F2	139	108	17
CIU 834	43	M	F2	N/A	N/A	N/A
CIU 843	63	M	F2	N/A	N/A	98
CIU 846	67	F	F2	229	78	117
CIU 856	69	F	F2	206	158	19
CIU 865	48	M	F2	165	55	107
CIU 1056	71	M	F2	206	56	136
CIU 1145	68	F	F2	188	117	85
CI 1383	54	M	F2	83	41	80
CIU 1798	54	M	F2	N/A	N/A	64
CIU 1847	33	F	F2	121	45	99
CIU 2149	45	M	F2	200	233	116
CIU 2195	62	M	F2	150	331	78
CIU 2196	63	M	F2	184	103	205
CIU 2067	50	F	F2	166	84	252
CIU 1808	74	M	F2	165	158	46
CIU 818	69	F	F3	191	126	46
CIU 835	44	M	F3	208	91	275
CIU 17	56	M	F3	175	82	63
CIU 980	65	M	F3	113	187	132
CIU 1041	50	F	F3	156	109	70
CIU 1228	66	F	F3	177	101	90
CIU 1543	58	M	F3	197	104	65
CIU 1143	39	M	F3	83	74	23
CIU 1748	50	F	F3	144	198	162
CIU 1298	50	M	F3	112	54	53
CIU 1964	62	F	F3	269	100	175
CIU 1840	47	F	F3	165	172	146
CIU 1054	65	F	F3	238	68	83
CIU 2212	58	M	F3	127	199	71
CIU 860	64	M	F4	197	135	60
CIU 922	74	M	F4	129	136	124
CIU 923	62	M	F4	134	78	77
CIU 973	61	F	F4	119	193	146
CIU 1517	78	F	F4	141	91	309
CIU 2050	67	F	F4	178	77	171
CIU 2165	61	F	F4	127	122	92
CIU 2200	30	M	F4	121	43	428
CIU 2197	52	M	F4	172	220	165
CIU 2231	58	F	F4	181	681	135

## Sheet: ECM Label free Quantitation
		Majority protein IDs	Protein names	Gene names	Proteins	Peptides	Unique peptides	Mol. weight [kDa]	PEP	Intensity F1 Repl.1	Intensity F1 Repl.2	Intensity F1 Repl.3	Intensity F2 Repl.1	Intensity F2 Repl.2	Intensity F2 Repl.3	Intensity F3 Repl.1	Intensity F3 Repl.2	Intensity F3 Repl.3	Intensity F4 Repl.1	Intensity F4 Repl.2	Intensity F4 Repl.3	LFQ intensity F1 Repl.1	LFQ intensity F1 Repl.2	LFQ intensity F1 Repl.3	LFQ intensity F2 Repl.1	LFQ intensity F2 Repl.2	LFQ intensity F2 Repl.3	LFQ intensity F3 Repl.1	LFQ intensity F3 Repl.2	LFQ intensity F3 Repl.3	LFQ intensity F4 Repl.1	LFQ intensity F4 Repl.2	LFQ intensity F4 Repl.3	F1 average	F2 average	F3 average	F4 average	RATIO F2/F1	RATIO F3/F1	RATIO F4/F1	LOG F2/F1	LOG F3/F1	LOG F4/F1	T-test (-Log pValue)	Significance	Acetyl (K) site positions	Hydroxylation (KP) site positions	Oxidation (M) site positions	Phospho (STY) site positions
Core matrisome	Non-collagenous proteins	Q12805;Q12805-3;Q12805-4;Q12805-2;Q12805-5	EGF-containing fibulin-like extracellular matrix protein 1	EFEMP1	11	9	9	54.64	2.9575e-126	11812000	22490000	18018000	19817000	16123000	17184000	27897000	55272000	21002000	71231000	64617000	70980000	32979000	39807000	26601000	26722000	27576000	31835000	55386000	87488000	74993000	41934000	57226000	59837000	33129000	28711000	7.26223e+07	52999000	0.866643	2.19211	1.59978	-0.06216	0.340862	0.204059	2.94146	+			319;385;448
Core matrisome	Non-collagenous proteins	P15502-1;P15502-2;E7EN65;P15502-10;P15502-4;E7ENM0;P15502-9;F8WAH6;P15502;P15502-5;E7ETP7	Elastin	ELN	13	16	1	63.229	0	2721700000	2094000000	2305000000	2128300000	2338100000	1396200000	3497400000	4323400000	3172000000	7742000000	8057600000	6367400000	3296600000	2745000000	2637200000	2173700000	2487100000	1458000000	4409600000	5112200000	5338300000	9955600000	13942000000	9102400000	2.89293e+09	2039600000	4.95337e+09	11000000000	0.705028	1.71223	3.80237	-0.151793	0.233562	0.580054	4.54148	+		116;142;147;190;275;283;286;290;557;566;575;584;597;621;664
Core matrisome	Non-collagenous proteins	A0A0C4DFX3;Q9Y6C2	EMILIN-1	EMILIN1	4	26	26	106.69	0	469160000	424050000	632010000	567400000	569980000	547300000	1015400000	1056200000	900310000	734830000	705420000	885000000	578670000	575260000	617510000	598410000	656020000	537260000	1052800000	1151700000	1071700000	1069900000	1196000000	1168100000	590480000	597230000	1.09207e+09	1.14467e+09	1.01143	1.84946	1.93854	0.00493642	0.267044	0.287474	5.84028	+		41;621;821;822;824;825;830;831;833;836;837;840;842
Core matrisome	Non-collagenous proteins	G3XA98;G3V4U0;Q9UBX5;H0YJ31	Fibulin-5	FBLN5	4	5	5	54.125	1.4106e-67	19187000	48325000	21998000	34477000	36011000	37067000	46968000	108600000	64960000	72573000	76930000	105250000	40984000	41120000	46333000	42012000	48005000	43763000	56092000	92776000	66969000	108010000	120680000	150470000	4.28123e+07	4.45933e+07	7.19457e+07	1.26387e+08	1.0416	1.68049	2.95211	0.017701	0.225436	0.470132	3.93439	+			409;447
Core matrisome	Non-collagenous proteins	P35555	Fibrillin-1	FBN1	7	58	55	312.24	0	1237100000	1052200000	1463800000	1022500000	1074700000	1266400000	1654800000	2093800000	1310800000	726630000	717650000	875590000	1326700000	1347400000	1355400000	1008800000	1187900000	1198200000	1776400000	2049500000	1716200000	974150000	1236200000	1139100000	1.34317e+09	1.13163e+09	1.84737e+09	1.11648e+09	0.842511	1.37538	0.831232	-0.0744242	0.138423	-0.0802777	3.35135	+		886;1258;1360	99;194;376;624;941;1034;1888;2273;2690;2692
Core matrisome	Non-collagenous proteins	P02671;P02671-2	Fibrinogen alpha chain;Fibrinopeptide A;Fibrinogen alpha chain	FGA	3	13	13	94.972	2.6071e-120	101300000	94516000	116850000	90801000	111060000	76705000	80033000	101240000	67867000	12803000	15662000	20099000	110470000	92322000	81589000	74008000	88512000	65365000	73081000	66438000	75353000	51624000	79175000	77350000	9.47937e+07	7.59617e+07	71624000	69383000	0.801337	0.755578	0.731937	-0.0961848	-0.121721	-0.135526	0.794036				536
Core matrisome	Non-collagenous proteins	P02675;D6REL8	Fibrinogen beta chain;Fibrinopeptide B;Fibrinogen beta chain	FGB	2	11	11	55.928	1.9675e-212	164550000	193370000	192360000	244660000	206710000	235250000	140850000	214220000	115000000	49413000	40093000	54477000	201730000	226240000	174030000	196390000	197020000	223110000	178510000	267600000	158670000	58015000	35940000	50968000	2.00667e+08	2.05507e+08	2.01593e+08	4.83077e+07	1.02412	1.00462	0.240736	0.0103507	0.00200093	-0.618459	4.40531	+			220;272
Core matrisome	Non-collagenous proteins	C9JC84;P02679;C9JEU5;P02679-2	Fibrinogen gamma chain	FGG	6	9	9	52.337	0	178240000	143310000	162000000	185050000	203120000	160330000	158470000	216320000	126970000	78281000	74634000	85716000	195780000	175570000	152350000	178880000	177200000	156790000	174840000	208330000	157020000	127230000	124520000	129520000	1.74567e+08	1.70957e+08	1.80063e+08	127090000	0.97932	1.03149	0.728031	-0.00907528	0.013464	-0.13785	1.94418	+
Core matrisome	Non-collagenous proteins	P02751;P02751-3;P02751-17;P02751-8;P02751-14;P02751-9;P02751-5;P02751-10;P02751-15;P02751-7;P02751-13;P02751-6;P02751-4;P02751-11;P02751-12	Fibronectin;Anastellin;Ugl-Y1;Ugl-Y2;Ugl-Y3	FN1	19	43	43	262.62	0	1124100000	928780000	1554400000	1047800000	961750000	1183700000	1364100000	1517800000	1098600000	857590000	750090000	848460000	1317000000	1112200000	1366100000	1109100000	1051700000	1106400000	1242800000	1406700000	1257500000	1325500000	1459100000	1365500000	1265100000	1.08907e+09	1.30233e+09	1.38337e+09	0.860854	1.02943	1.09348	-0.0650704	0.0125973	0.0388125	1.74662	+			119;926;1283;1548;1783	1867;1868;1869;1879
Core matrisome	Non-collagenous proteins	O15230	Laminin subunit alpha-5	LAMA5	1	16	16	399.73	7.609e-121	66082000	62682000	57935000	49053000	51875000	53169000	63246000	102640000	54849000	28898000	16058000	27441000	68810000	70150000	58118000	55962000	48652000	52045000	65286000	80720000	67026000	43408000	42765000	39343000	6.56927e+07	5.22197e+07	7.10107e+07	4.18387e+07	0.794909	1.08095	0.636885	-0.0996828	0.0338067	-0.195939	3.44157	+			2783;2785;2795
Core matrisome	Non-collagenous proteins	P55268	Laminin subunit beta-2	LAMB2	1	12	12	195.98	4.6052e-45	40869000	48298000	34864000	43616000	51724000	47386000	77361000	75154000	48528000	62241000	68972000	66696000	51795000	54331000	40562000	44329000	49415000	47579000	61668000	53095000	49068000	110570000	146280000	107820000	48896000	4.71077e+07	5.46103e+07	1.21557e+08	0.963426	1.11687	2.48602	-0.0161817	0.0480015	0.395505	4.17673	+
Core matrisome	Non-collagenous proteins	P11047	Laminin subunit gamma-1	LAMC1	1	5	5	177.6	3.0909e-74	48389000	26986000	66695000	26481000	31578000	32694000	50860000	61251000	35756000	27703000	29434000	40193000	52966000	31012000	55574000	26938000	26485000	28890000	52619000	54232000	37430000	50694000	66429000	64945000	4.65173e+07	2.74377e+07	4.80937e+07	6.06893e+07	0.589837	1.03389	1.30466	-0.229268	0.0144731	0.115498	2.00627	+
Core matrisome	Non-collagenous proteins	Q14766-4;Q14766;Q14766-5;Q14766-2;E7EV71;Q14766-3;C9JD84	Latent-transforming growth factor beta-binding protein 1	LTBP1	9	4	4	186.87	1.2376e-11	36625000	25941000	37325000	13458000	16558000	7089500	47071000	58602000	30860000	54685000	46190000	53008000	35902000	36418000	31996000	17094000	18328000	20792000	55814000	52384000	47636000	66126000	84437000	72441000	34772000	18738000	5.19447e+07	7.43347e+07	0.538882	1.49386	2.13777	-0.268506	0.174311	0.329962	6.18384	+
Core matrisome	Non-collagenous proteins	Q8N2S1-2	Latent-transforming growth factor beta-binding protein 4	LTBP4	1	3	1	165.74	5.7392e-06	1908500	4962200	9050500	3521000	6874600	5439100	10750000	15232000	10787000	493710	2358600	2980300	0	0	9566300	0	0	6268300	15200000	11881000	17005000	597320	1514900	448700	3.18877e+06	2.08943e+06	1.46953e+07	853640	0.655248	4.60847	0.267702	-0.183594	0.663557	-0.572348	2.83381	+
Core matrisome	Non-collagenous proteins	P55001;P55001-2;P55001-3	Microfibrillar-associated protein 2	MFAP2	3	2	2	20.825	4.1919e-120	6735700	12073000	13339000	8891500	11865000	9343800	13932000	11062000	17717000	234080	417710	673490	0	11473000	11407000	7606500	9693700	10288000	17666000	0	24206000	0	987170	1013500	7.62667e+06	9.19607e+06	1.39573e+07	666890	1.20578	1.83007	0.0874419	0.0812673	0.262468	-1.05828	4.75477	+			163
Core matrisome	Non-collagenous proteins	K7ES70;P55083-2;P55083	Microfibril-associated glycoprotein 4	MFAP4	3	2	2	31.326	6.9156e-06	0	7271700	8512800	7969500	11020000	9125200	12899000	19614000	10272000	34122000	40239000	43233000	0	0	0	0	0	0	0	0	0	54657000	81120000	63368000	0	0	0	6.63817e+07			100			2	0				142
Core matrisome	Non-collagenous proteins	Q15582;H0Y8L3	Transforming growth factor-beta-induced protein ig-h3	TGFBI	6	17	17	74.68	0	527890000	405290000	485370000	595090000	673600000	527450000	534240000	714980000	362410000	929210000	914930000	947830000	658590000	536520000	555460000	650890000	740660000	640460000	708240000	688080000	632370000	1023100000	1576600000	1196400000	5.83523e+08	6.77337e+08	676230000	1.26537e+09	1.16077	1.15887	2.16849	0.0647464	0.0640362	0.336158	3.32317	+			502;506;517
Core matrisome	Non-collagenous proteins	P24821;P24821-4;J3QSU6;E9PC84;F5H7V9;P24821-3;P24821-2;P24821-5;P24821-6;H0YGZ3	Tenascin	TNC	11	7	7	240.85	6.1987e-86	12825000	25786000	45772000	18861000	17095000	25246000	41532000	36662000	27174000	41715000	34806000	55306000	39831000	39316000	45353000	23288000	21020000	29023000	72044000	48730000	44189000	34488000	33104000	45249000	41500000	2.44437e+07	5.49877e+07	3.76137e+07	0.589004	1.325	0.906353	-0.229882	0.122217	-0.0427024	2.38633	+			1754;1782;1966
Core matrisome	Non-collagenous proteins	P22105;E7EPZ9;P22105-3;A0A087WWA5;A0A0A0MRT1	Tenascin-X	TNXB	9	17	17	464.32	6.7708e-73	43296000	54956000	98737000	40987000	78123000	49939000	48771000	56669000	63787000	20344000	15324000	21895000	79056000	89198000	94971000	56404000	71397000	67554000	51493000	59361000	47968000	8695800	6995500	9263900	8.77417e+07	6.51183e+07	5.29407e+07	8318400	0.74216	0.60337	0.0948056	-0.129503	-0.219416	-1.02317	7.43083	+			791
Core matrisome	Non-collagenous proteins	P04004	Vitronectin;Vitronectin V65 subunit;Vitronectin V10 subunit;Somatomedin-B	VTN	3	6	6	54.305	6.3834e-121	133820000	146430000	133040000	156590000	170450000	148550000	136300000	207560000	120280000	219440000	141450000	233080000	130730000	132370000	105040000	134790000	142220000	113240000	163990000	201120000	160640000	363050000	352650000	360440000	1.22713e+08	1.30083e+08	175250000	3.58713e+08	1.06006	1.42813	2.92318	0.0253299	0.154766	0.465856	5.17799	+			359
Core matrisome	Collagens	P02452	Collagen alpha-1(I) chain	COL1A1	3	67	63	138.94	0	5297000000	7170400000	5943900000	7593300000	8786900000	8326300000	8283000000	11401000000	8910100000	5129900000	3909300000	6105500000	4578000000	8731800000	5883900000	6907000000	7918300000	8028400000	8848000000	11155000000	11125000000	8235700000	6714900000	10600000000	6397900000	7617900000	10376000000	8.51687e+09	1.19069	1.62178	1.3312	0.0757978	0.209993	0.124242	1.01791
Core matrisome	Collagens	P08123;A0A087WTA8	Collagen alpha-2(I) chain	COL1A2	2	56	56	129.31	0	3583000000	4276600000	3735200000	5295200000	5185400000	4917800000	5817000000	6303100000	5986500000	4840600000	3907500000	5086500000	3481900000	5078200000	3895600000	5312600000	5189100000	4821600000	6989100000	7060800000	7147100000	6547100000	6805100000	7318500000	4151900000	5.10777e+09	7.06567e+09	6.89023e+09	1.23022	1.70179	1.65954	0.0899842	0.230906	0.219987	3.24083	+		101;102;108;110;116;120;123;128;134;138;168;171;174;177;198;228;254;255;258;261;263;264;288;293;296;297;300;309;315;321;324;326;330;348;363;371;372;374;392;393;395;396;419;420;453;456;471;477;489;495;498;522;524;533;534;536;543;549;551;552;558;560;563;570;582;593;594;611;614;615;617;621;624;642;678;684;735;738;746;747;770;771;773;782;783;789;797;798;800;806;807;809;810;812;815;839;840;846;848;857…	93;96;417;785
Core matrisome	Collagens	P02461;P02461-2	Collagen alpha-1(III) chain	COL3A1	3	64	51	138.56	0	7220400000	9618100000	9782600000	10075000000	11688000000	10131000000	11853000000	13269000000	11031000000	7117200000	6093600000	7374700000	6626300000	12097000000	8608700000	9887500000	11188000000	11328000000	12734000000	14065000000	13581000000	10390000000	8584800000	12581000000	9.11067e+09	1.08012e+10	13460000000	10518600000	1.18555	1.47739	1.15454	0.0739205	0.169495	0.0624078	0.917799			245;248;251;257;260;263;290;296;311;314;332;334;335;337;338;344;347;350;359;365;371;373;382;383;385;386;392;395;400;404;407;415;416;425;434;455;458;461;466;470;473;479;500;503;563;566;575;581;583;584;599;602;604;607;608;610;619;620;622;629;655;662;668;671;680;685;686;692;700;701;712;713;715;716;722;728;763;766;769;770;772;776;779;785;788;793;805;806;808;812;815;821;824;830;833;838;839;844;845;850…	410	340;346;391;886;896;1174;1177
Core matrisome	Collagens	P02462;P02462-2	Collagen alpha-1(IV) chain;Arresten	COL4A1	4	15	13	160.61	1.2922e-175	1132100000	1067800000	1208500000	1272700000	992180000	991880000	1266400000	1453400000	1100200000	604230000	553310000	613790000	1244500000	1411300000	1108600000	1151700000	935220000	1044200000	1098600000	1415700000	1042900000	1048200000	1132900000	1090600000	1254800000	1.04371e+09	1.18573e+09	1.09057e+09	0.831771	0.944958	0.869116	-0.0799961	-0.0245875	-0.0609223	0.527978		231	251;257;349;352;399;404;587;588;594;643;645;647;648;654;657;660;662;784;786;787;790;796;799;803;804;1422;1424;1425;1427;1431;1436;1437;1440;1651	1500	1433
Core matrisome	Collagens	P08572	Collagen alpha-2(IV) chain;Canstatin	COL4A2	1	22	22	167.55	2.4656e-299	823540000	876690000	958110000	898080000	858780000	888760000	839080000	1146500000	813800000	552830000	439510000	535590000	849500000	1018600000	946430000	825420000	739690000	810760000	978920000	1029500000	1118200000	863460000	862310000	793770000	9.38177e+08	7.91957e+08	1.04221e+09	8.39847e+08	0.844144	1.11089	0.89519	-0.0735832	0.0456692	-0.0480846	2.28211	+	987;990	462;465;468;586;589;591;592;597;635;641;643;644;649;650;652;656;666;707;716;718;731;733;734;773;781;783;973;975;976;984;987;990;993;1337;1343;1346;1348;1401;1449;1473;1476;1479;1482	1355;1481;1544	655
Core matrisome	Collagens	A0A087WXW9;P20908	Collagen alpha-1(V) chain	COL5A1	19	13	11	183.65	2.595e-109	184210000	233190000	205470000	191100000	186540000	243950000	216330000	442220000	205140000	180620000	188380000	218030000	185840000	375050000	198520000	203600000	202540000	215560000	229940000	500080000	356130000	213920000	237790000	213190000	2.53137e+08	2.07233e+08	362050000	2.21633e+08	0.818662	1.43026	0.875548	-0.0868954	0.155413	-0.05772	0.720353			500;501;504;507;513;515;516;870;873;876;960;962;963;965;966;968;969;971;992;993;995;996;1001;1010;1431;1434	538;564	518;1702;1704;1705
Core matrisome	Collagens	P05997;A0A087WYX9	Collagen alpha-2(V) chain	COL5A2	2	15	15	144.91	9.2005e-133	90068000	134150000	138490000	120470000	134800000	106680000	141920000	179640000	159540000	84367000	72857000	96949000	102920000	191660000	123070000	143020000	131920000	115720000	169940000	196920000	189140000	107670000	93448000	101980000	1.39217e+08	130220000	1.85333e+08	1.01033e+08	0.935377	1.33126	0.725722	-0.0290135	0.124262	-0.139229	1.7087	+		131;133;136;137;212;217;238;239;242;245;247;250;275;284;353;409;410;412;416;419;428;431;433;437;442;443;448;449;452;454;460;578;655;659;904;905;911;919;920;926;928;935;937;1073;1079;1085;1088;1090;1094;1198;1199	211
Core matrisome	Collagens	P25940	Collagen alpha-3(V) chain	COL5A3	1	3	2	172.12	9.8748e-80	19848000	11186000	23005000	6066200	5723700	7002600	15079000	13728000	11672000	0	0	0	20695000	8214100	23646000	7642200	0	7771200	15157000	0	0	0	0	0	1.75184e+07	5137800	5.05233e+06	0	0.293281	0.288402	0.01	-0.532716	-0.540002	-2	0.720923			790;793;796;912;913;915;1024
Core matrisome	Collagens	P12109;A0A087X0S5	Collagen alpha-1(VI) chain	COL6A1	2	21	21	108.53	0	775550000	661270000	875100000	882460000	910560000	779270000	817030000	1029300000	701980000	652440000	721150000	727390000	834620000	807600000	860850000	927630000	926400000	801260000	961750000	953020000	934460000	1041600000	1146100000	928570000	8.34357e+08	8.85097e+08	9.49743e+08	1.03876e+09	1.06081	1.13829	1.24498	0.025639	0.0562545	0.0951621	1.59488	+	540		238	542
Core matrisome	Collagens	P12110;P12110-2;P12110-3	Collagen alpha-2(VI) chain	COL6A2	5	18	18	108.58	4.8728e-286	354250000	425810000	756120000	514550000	728700000	554740000	801660000	757720000	792490000	574520000	468770000	532200000	672380000	534740000	694500000	552270000	666990000	557700000	715050000	734470000	780950000	708510000	1114000000	762190000	6.33873e+08	592320000	743490000	8.61567e+08	0.934445	1.17293	1.35921	-0.0294461	0.0692726	0.133286	1.13186			300	219;982
Core matrisome	Collagens	P12111;P12111-2;P12111-4;E7ENL6;P12111-5	Collagen alpha-3(VI) chain	COL6A3	8	87	87	343.67	0	3009200000	2753700000	3740600000	3302800000	3291300000	3406700000	3280400000	3884400000	2820500000	2880300000	2757400000	3046400000	3744600000	3392900000	3718700000	3482000000	3254200000	3410700000	3628000000	3797300000	3607800000	4366700000	4061100000	4210500000	3.61873e+09	3382300000	3677700000	4.21277e+09	0.934664	1.01629	1.16416	-0.0293445	0.00701972	0.0660108	3.01967	+		2235;2238;2239;2260	515;578;616;1820;1910;2491
Core matrisome	Collagens	Q03692	Collagen alpha-1(X) chain	COL10A1	2	5	5	66.157	1.6178e-14	0	31974000	5496100	30540000	29594000	23527000	57472000	40994000	43424000	38925000	33330000	30424000	0	21026000	4910900	0	0	12348000	44140000	37990000	50394000	77966000	86079000	56919000	8.64563e+06	4116000	4.41747e+07	7.36547e+07	0.476078	5.10948	8.51929	-0.322321	0.708376	0.930403	1.75193	+	157	457;460;463;466
Core matrisome	Collagens	Q99715;D6RGG3;Q99715-4;Q99715-2;A0A087X0A8;H0Y5N9	Collagen alpha-1(XII) chain	COL12A1	6	3	3	333.14	2.2759e-10	5921400	10064000	4450100	2858100	13434000	8312000	5255300	6509200	5199800	7264100	9985300	9729500	0	22869000	0	0	20351000	15952000	0	0	0	6181000	6780300	6054800	7623000	12101000	0	6338700	1.58743	0.01	0.831523	0.200695	-2	-0.0801257	2.71299	+				1059;1060;1069
Core matrisome	Collagens	Q05707;Q05707-2;Q05707-3;J3QT83	Collagen alpha-1(XIV) chain	COL14A1	8	18	18	193.51	4.9815e-176	58221000	57832000	92637000	48467000	44176000	58047000	84468000	90394000	58854000	64830000	73888000	69024000	75720000	66761000	68931000	47183000	56174000	50546000	88155000	73035000	60540000	122950000	140780000	107890000	7.04707e+07	51301000	73910000	1.23873e+08	0.727977	1.04881	1.7578	-0.137883	0.0206948	0.244969	3.65323	+		1532;1538;1544	914;1002;1074
Core matrisome	Collagens	Q07092;Q07092-2	Collagen alpha-1(XVI) chain	COL16A1	3	5	5	157.75	4.335e-114	37064000	38330000	65336000	25360000	24583000	22148000	89126000	54258000	93822000	4776800	3242300	4297800	44330000	37158000	60899000	27250000	20841000	15327000	92494000	46112000	123540000	9872100	9356000	7932400	4.74623e+07	2.11393e+07	87382000	9053500	0.445392	1.84108	0.190751	-0.351258	0.265073	-0.719533	3.78334	+		1044;1046;1047;1049;1052;1053;1056;1062;1065;1197;1200;1202;1203;1205;1206;1230;1235;1236;1242;1245;1328;1331;1333;1334;1337;1339;1340;1343
Core matrisome	Collagens	P39060;P39060-1;P39060-2	Collagen alpha-1(XVIII) chain;Endostatin	COL18A1	4	4	4	178.19	5.6412e-22	9549800	11289000	13211000	7186800	8611600	9011500	6983400	5414100	5396600	189280	80719	1694200	8914000	9713600	10247000	9375300	7200500	7285500	9945300	6952900	8476000	0	0	2518700	9.62487e+06	7.95377e+06	8.45807e+06	839567	0.826377	0.878772	0.0872289	-0.0828219	-0.0561236	-1.05934	0.541911			863;869;874;905;908;910;911;914;917;920;946;949;952;954;955;957;958
Core matrisome	Proteoglycans	P21810	Biglycan	BGN	2	4	4	41.654	8.9805e-19	48895000	35224000	50401000	27226000	19868000	33152000	22740000	29106000	20455000	5316600	4150400	6258200	51556000	37908000	41360000	30151000	28370000	38794000	18895000	25166000	26172000	6396100	0	4499800	43608000	3.24383e+07	23411000	3.63197e+06	0.743862	0.536851	0.0832867	-0.128508	-0.270146	-1.07942	4.59424	+			323
Core matrisome	Proteoglycans	P98160	Basement membrane-specific heparan sulfate proteoglycan core protein;Endorepellin;LG3 peptide	HSPG2	4	55	55	468.83	0	400640000	355670000	506330000	396940000	348850000	401930000	560390000	641340000	447130000	412660000	342310000	386500000	513580000	444910000	457230000	402020000	361180000	362680000	546550000	539640000	540060000	623640000	650780000	629500000	4.71907e+08	3.75293e+08	5.42083e+08	634640000	0.79527	1.14871	1.34484	-0.0994853	0.0602099	0.128671	5.09006	+			487;1107;1819
Core matrisome	Proteoglycans	P51884;CON__Q05443	Lumican	LUM	2	4	4	38.429	1.8917e-96	11376000	28773000	37810000	46587000	38450000	40382000	65246000	55604000	38249000	74667000	65454000	78051000	0	48952000	48485000	69409000	53128000	46577000	98514000	90532000	63196000	67915000	76861000	62893000	32479000	5.63713e+07	8.40807e+07	69223000	1.73562	2.58877	2.13132	0.239456	0.413093	0.328648	1.35037	+
Core matrisome	Proteoglycans	P13727;P13727-2	Bone marrow proteoglycan;Eosinophil granule major basic protein	PRG2	2	3	3	25.205	1.5466e-24	11923000	9201800	20511000	13127000	16357000	13118000	44035000	28152000	44565000	24363000	15224000	20398000	12606000	9538500	20091000	14677000	16610000	13747000	48914000	25535000	60869000	32737000	26226000	30289000	14078500	1.50113e+07	45106000	2.97507e+07	1.06626	3.20389	2.1132	0.0278629	0.505678	0.32494	2.34166	+
Core matrisome	Proteoglycans	Q92954;Q92954-2;Q92954-6;Q92954-3;Q92954-4	Proteoglycan 4;Proteoglycan 4 C-terminal part	PRG4	6	4	2	151.08	6.9382e-44	57789000	29019000	60496000	5511100	84264000	6974200	159150000	3463100	119480000	9364300	8458700	8715300	0	52585000	75923000	0	44464000	0	115930000	0	132840000	40324000	0	55364000	42836000	1.48213e+07	8.29233e+07	31896000	0.346002	1.93583	0.744607	-0.460922	0.286868	-0.128073	1.41169	+	779;787;817	748;749;754;755;824		776;781;814
ECM-associated	ECM-affiliated Proteins	P20073;P20073-2	Annexin A7	ANXA7	2	3	3	52.739	4.0414e-06	18408000	8992700	12261000	11316000	9799400	24421000	5266200	11928000	2919400	192720	192270	0	26269000	8753600	6750300	13781000	9967100	24638000	0	5169500	0	0	0	0	13924300	16128700	1.72317e+06	0	1.15831	0.123752	0.01	0.063826	-0.907448	-2	0.203161
ECM-associated	ECM-affiliated Proteins	P02747	Complement C1q subcomponent subunit C	C1QC	1	2	2	25.773	8.9855e-07	0	2324700	5900800	2026900	999260	2750500	5292900	5575700	3328500	0	0	0	0	0	6348000	0	0	0	4836900	0	0	0	0	0	2116000	0	1612300	0	0.01	0.76	0.01	-2	-0.119186	-2	0
ECM-associated	ECM-affiliated Proteins	P09382	Galectin-1	LGALS1	2	3	3	14.716	4.2386e-91	42910000	40326000	45721000	57318000	84153000	50053000	56475000	97530000	50751000	83796000	127940000	93232000	48999000	49271000	48736000	53819000	69355000	49278000	62816000	92578000	56850000	0	0	0	49002000	57484000	70748000	0	1.17309	1.44378	0.01	0.0693332	0.1595	-2	0.846037
ECM-associated	ECM Regulators	P21980;P21980-2	Protein-glutamine gamma-glutamyltransferase 2	TGM2	10	18	18	77.328	0	340030000	392450000	623640000	617860000	589530000	607380000	438000000	541520000	470690000	360580000	264170000	307130000	599760000	473950000	655030000	597250000	526330000	686720000	505960000	529240000	530000000	395330000	357150000	407630000	5.76247e+08	6.03433e+08	5.21733e+08	3.86703e+08	1.04718	0.905399	0.671073	0.0200209	-0.0431598	-0.173231	2.23775	+			227;652;659
ECM-associated	ECM Regulators	P35625	Metalloproteinase inhibitor 3	TIMP3	1	3	3	24.145	1.774e-07	12269000	5000600	13104000	6488200	6477300	6242800	33655000	15429000	24426000	12140000	329800	9817400	8891000	2646800	9198400	4731400	0	2655500	42153000	12705000	40413000	0	0	0	6.91207e+06	2462300	31757000	0	0.356232	4.59443	0.01	-0.448267	0.662232	-2	1.47203	+
ECM-associated	Secreted Factors	Q8NI99;K7EKF6	Angiopoietin-related protein 6	ANGPTL6	2	7	7	51.694	5.6903e-230	24085000	32947000	30992000	35224000	30599000	35080000	78827000	89191000	47285000	74272000	76323000	73311000	29105000	33345000	31102000	41430000	36262000	32457000	67614000	72909000	49737000	129280000	152390000	119480000	31184000	3.67163e+07	63420000	1.33717e+08	1.17741	2.03374	4.28799	0.0709275	0.308294	0.632254	5.3025	+
ECM-associated	Secreted Factors	P58166	Inhibin beta E chain	INHBE	2	3	3	38.561	8.7416e-11	102180000	77471000	97240000	87721000	103780000	98178000	71339000	108790000	92737000	70290000	71337000	65211000	98047000	88820000	96238000	89370000	110370000	114810000	46451000	98847000	137880000	135470000	165420000	26352000	9.43683e+07	104850000	9.43927e+07	1.09081e+08	1.11107	1.00026	1.1559	0.0457421	0.000111971	0.0629215	0.0154638

## Sheet: Aboundance of the main ECM comp
	Components	LFQ intensity average F1	LFQ intensity average F2	LFQ intensity average F3	LFQ intensity average F4
Elastin	ELN	2892.93	2039.6	4953.37	11000
Other Non-collagenous proteins	EFEMP1 EMILIN1 FBLN5 FBN1 FGA FGB FGG FN1 LAMA5 LAMB2 LAMC1 LTBP1 LTBP4 MFAP2 MFAP4 TGFBI TNC TNXB VTN	4786.89	4397.43	6053.34	6105.02
Col Type I	COL1A1 COL1A2	10549.8	12725.7	17441.7	15407.1
Col Type III	COL3A1	9110.67	10801.2	13460	10518.6
Col Type IV	COL4A1 COL4A2	2192.98	1835.66	2227.94	1930.41
Col Type VI	COL6A1 COL6A2 COL6A3	5086.96	4859.72	5370.93	6113.09
Other Col Types	COL5A1 COL5A2 COL5A3 COL10A1 COL12A1 COL14A1 COL16A1 COL18A1	553.698	439.202	766.36	536.426
Proteoglycans	BGN HSPG2 LUM PRG2 PRG4	604.908	493.936	777.604	769.142
