# Supplementary material for: Extracellular Matrix Molecular Remodeling in Human Liver Fibrosis Evolution
Source: PLoS One. 2016 Mar 21;11(3):e0151736. doi: 10.1371/journal.pone.0151736 (PMC4801190; doi:10.1371/journal.pone.0151736)
Supplement: S3 Table — Protein abundance ratios of F2/F1, F3/F2 and F4/F3 fibrotic stages. (XLSX) [file pone.0151736.s006.xlsx]

## Sheet: Sheet1
		Gene names	RATIO F2/F1	RATIO (F3/F1)/(F2/F1)	RATIO (F4/F1)/(F3/F1)	FOLD CHANGES F2/F1	FOLD CHANGES (F3/F1)/(F2/F1)	FOLD CHANGES (F4/F1)/(F3/F1)
Core matrisome	ECM Glycoproteins	EFEMP1	0.866643	2.52943	0.729789	-1.15388	2.52943	-1.37026
Core matrisome	ECM Glycoproteins	ELN	0.705028	2.4286	2.22071	-1.41838	2.4286	2.22071
Core matrisome	ECM Glycoproteins	EMILIN1	1.01143	1.82855	1.04817	1.01143	1.82855	1.04817
Core matrisome	ECM Glycoproteins	FBLN5	1.0416	1.61337	1.7567	1.0416	1.61337	1.7567
Core matrisome	ECM Glycoproteins	FBN1	0.842511	1.63248	0.604365	-1.18693	1.63248	-1.65463
Core matrisome	ECM Glycoproteins	FGA	0.801337	0.942897	0.968712	-1.24791	-1.06056	-1.0323
Core matrisome	ECM Glycoproteins	FGB	1.02412	0.980958	0.239629	1.02412	-1.01941	-4.17311
Core matrisome	ECM Glycoproteins	FGG	0.97932	1.05327	0.705807	-1.02112	1.05327	-1.41682
Core matrisome	ECM Glycoproteins	FN1	0.860854	1.19583	1.06222	-1.16164	1.19583	1.06222
Core matrisome	ECM Glycoproteins	LAMA5	0.794909	1.35985	0.589188	-1.25801	1.35985	-1.69725
Core matrisome	ECM Glycoproteins	LAMB2	0.963426	1.15927	2.22589	-1.03796	1.15927	2.22589
Core matrisome	ECM Glycoproteins	LAMC1	0.589837	1.75283	1.2619	-1.69538	1.75283	1.2619
Core matrisome	ECM Glycoproteins	LTBP1	0.538882	2.77216	1.43104	-1.85569	2.77216	1.43104
Core matrisome	ECM Glycoproteins	LTBP4	0.655248	7.03317	0.0580892	-1.52614	7.03317	-17.2149
Core matrisome	ECM Glycoproteins	MFAP2	1.20578	1.51775	0.0477806	1.20578	1.51775	-20.929
Core matrisome	ECM Glycoproteins	MFAP4			100			100
Core matrisome	ECM Glycoproteins	TGFBI	1.16077	0.998366	1.87121	1.16077	-1.00164	1.87121
Core matrisome	ECM Glycoproteins	TNC	0.589004	2.24957	0.684038	-1.69778	2.24957	-1.46191
Core matrisome	ECM Glycoproteins	TNXB	0.74216	0.812992	0.157127	-1.34742	-1.23002	-6.36428
Core matrisome	ECM Glycoproteins	VTN	1.06006	1.34721	2.04687	1.06006	1.34721	2.04687
Core matrisome	Collagens	COL1A1	1.19069	1.36206	0.820824	1.19069	1.36206	-1.21829
Core matrisome	Collagens	COL1A2	1.23022	1.38332	0.975171	1.23022	1.38332	-1.02546
Core matrisome	Collagens	COL3A1	1.18555	1.24616	0.781471	1.18555	1.24616	-1.27964
Core matrisome	Collagens	COL4A1	0.831771	1.13608	0.91974	-1.20225	1.13608	-1.08726
Core matrisome	Collagens	COL4A2	0.844144	1.31599	0.805835	-1.18463	1.31599	-1.24095
Core matrisome	Collagens	COL5A1	0.818662	1.74706	0.612162	-1.22151	1.74706	-1.63355
Core matrisome	Collagens	COL5A2	0.935377	1.42323	0.54514	-1.06909	1.42323	-1.83439
Core matrisome	Collagens	COL6A1	1.06081	1.07304	1.09372	1.06081	1.07304	1.09372
Core matrisome	Collagens	COL6A2	0.934445	1.25522	1.15881	-1.07015	1.25522	1.15881
Core matrisome	Collagens	COL6A3	0.934664	1.08734	1.14549	-1.0699	1.08734	1.14549
Core matrisome	Collagens	COL10A1	0.476078	10.7324	1.66735	-2.10049	10.7324	1.66735
Core matrisome	Collagens	COL12A1	1.58743	0.00629948	83.1523	1.58743	-158.743	83.1523
Core matrisome	Collagens	COL14A1	0.727977	1.44071	1.676	-1.37367	1.44071	1.676
Core matrisome	Collagens	COL16A1	0.445392	4.13362	0.103608	-2.24521	4.13362	-9.65174
Core matrisome	Collagens	COL18A1	0.826377	1.0634	0.0992622	-1.2101	1.0634	-10.0743
Core matrisome	Proteoglycans	BGN	0.743862	0.721708	0.155139	-1.34434	-1.3856	-6.44582
Core matrisome	Proteoglycans	HSPG2	0.79527	1.44443	1.17074	-1.25743	1.44443	1.17074
Core matrisome	Proteoglycans	LUM	1.73562	1.49155	0.823293	1.73562	1.49155	-1.21463
Core matrisome	Proteoglycans	PRG2	1.06626	3.0048	0.659572	1.06626	3.0048	-1.51613
Core matrisome	Proteoglycans	PRG4	0.346002	5.59486	0.384644	-2.89016	5.59486	-2.5998
Matrisome-associated	ECM-affiliated Proteins	ANXA7	1.15831	0.106838	0.0808068	1.15831	-9.35996	-12.3752
Matrisome-associated	ECM-affiliated Proteins	C1QC	0.01	76	0.0131579	-100	76	-76
Matrisome-associated	ECM-affiliated Proteins	LGALS1	1.17309	1.23074	0.00692627	1.17309	1.23074	-144.378
Matrisome-associated	ECM Regulators	TGM2	1.04718	0.864608	0.74119	1.04718	-1.15659	-1.34918
Matrisome-associated	ECM Regulators	TIMP3	0.356232	12.8973	0.00217655	-2.80716	12.8973	-459.443
Matrisome-associated	Secreted Factors	ANGPTL6	1.17741	1.7273	2.10843	1.17741	1.7273	2.10843
Matrisome-associated	Secreted Factors	INHBE	1.11107	0.900264	1.15561	1.11107	-1.11079	1.15561
